# Supplementary material for: Granulocyte-macrophage colony-stimulating factor reduces lung bacterial load following traumatic brain injury and hemorrhage polytrauma in a juvenile rat model
Source: PLoS One. 2025 May 19;20(5):e0323674. doi: 10.1371/journal.pone.0323674 (PMC12088021; doi:10.1371/journal.pone.0323674)
Supplement: S1 Data File — (CSV) [file pone.0323674.s003.csv]

Figure 2 Data	Sham+saline	Sham+GM-CSF	TBI/H+saline	TBI/H+GM-CSF
	114.6667	0.333333	10178.67	4006.667
	34.66667	35.33333	5282.667	695.6667
	149.3333	36.66667	7148	7322.667
	167	10.33333	11660	7885.333
	45.66667	11.33333	6673.333	4282.667
		23.33333	10424	5836
		24.66667	8816	9301.333
		8.333333		7858.667
				1489.333
Figure 3 Data	Sham+saline	Sham+GM-CSF	TBI/H+saline	TBI/H+GM-CSF
	4.71	14.5	6.14	15
	6.57	3.56	5.11	12.9
	0.93	4.03	0.9	4.93
	2.46	5.46	3	3.09
	2.68	5.75	4.52	4.76
	2.32	6.04	1.49	3.65
	3.05	7.36	2.36	5.76
	5.1	12	5.8	4.85
		11.5	2.91	12.4
				10.9
Figure 4 Data (Panel E, CD68 cell count)	Sham+saline	Sham+GM-CSF	TBI/H+saline	TBI/H+GM-CSF
	39.83333	91	33.66667	37.66667
	56.33333	82.83333	19.5	29.66667
	100.5	72.16667	66.83333	106.8333
	59.83333	57	50.33333	40.5
	81.83333	61.5	38.66667	61
		66.83333	42
Figure 4 Data (Panel F, MFI)	Sham+saline	Sham+GM-CSF	TBI/H+saline	TBI/H+GM-CSF
	56054488	104000000	25283132	88702754
	31397883	105000000	15788281	28068708
	23387392	42623436	51077815	21500000
	53983665	111000000	67384018	42960377
	74830986	116000000	47238189	66519531
Figure 5 Data	Sham+saline	Sham+GM-CSF	TBI/H+saline	TBI/H+GM-CSF
	2.2	5.2	1.4	17.8
	15.8	3.9	4.4	5.6
	10.6	13.2	6.1	12.6
	8.7	5.9	4.4	11.7
	5.6	2.2	2.3	6.6
			2.5
Figure 6 Data	Sham+saline	Sham+GM-CSF	TBI/H+saline	TBI/H+GM-CSF
	1064.16	797.8	3528.4	1466
	2061	609.6	5218.2	2377.6
	359	1149.8	1813	330.25
	2024.8	1581.6	2428.2	1060
	284	688.4	859	1539.4
	985.8	490	3481	1483.6
Figure 7 Data (Panel B, GFAP cell count)	Sham+saline	Sham+GM-CSF	TBI/H+saline	TBI/H+GM-CSF
	72.71429	54.66667	157	132.1667
	87	74.16667	165.6667	102.3333
	82.5	57.5	135.3333	184.3333
	47.5	60	112.3333	127
	52	49.57143	203.3333	150.3333
Figure 7 Data (Panel B, NeuN cell count)	Sham+saline	Sham+GM-CSF	TBI/H+saline	TBI/H+GM-CSF
	53.14286	50.7	28.22222	26.83333
	46.42857	42.83333	32.28571	26.75
	54.57143	39	33.5	31
	38.75	47.42857	28.33333	33.71429
	39.83333	51.42857	36.25	35.85714
Figure 8 Data	Sham+saline	Sham+GM-CSF	TBI/H+saline	TBI/H+GM-CSF
	21.66667	16.625	100.5	68.5
	43.71429	20.71429	67.44444	68.33333
	22.14286	33.85714	90.375	94.5
	33.77778	30.75	84.125	53.85714
	27.625	43.375	103	85.5
Figure 9 Data (Panel A, Escape Latency)	-4	-3	-2	-1
	19	3	7	10
	40	18	18	9
	20	6	8	9
	5	4	7	7
	66	7	70	6
	14	18	12	6
	43	9	33	4
	14	40	9	5
	12	11	3	6
	68	12	3	3
	23	48	9	13
	5	26	15	24
	42	22	15	9
	2	5	4	5
	1	11	5	9
	3	8	3	10
	76	73	11	19
	10	5	11	18
	21	4	21	9
	21	20	15	4
	27	48	17	16
	8	39
Figure 9 Data (Panel B, Escape Latency)	Sham+saline	Sham+GM-CSF	TBI/H+saline	TBI/H+GM-CSF
	9	15	16	9
	5	14	53	45
	6	19	60	10
	14	9	60	24
	5	6	11	8
	8	9	14	25
	7	12	29	14
		5	60	9
		19	5	23
		22	4
